# Supplementary material for: Awareness, Experience, and Knowledge of Farming Households in Rural Bangladesh Regarding Mold Contamination of Food Crops: A Cross-Sectional Study
Source: Int J Environ Res Public Health. 2021 Sep 30;18(19):10335. doi: 10.3390/ijerph181910335 (PMC8508072; doi:10.3390/ijerph181910335)
Supplement: Supplementary file 1 [file ijerph-18-10335-s001.zip]

Archive with 1 entries (1 files):
- ijerph-1315195-supplementary.pdf
